# Supplementary material for: Sensory nerve conduction stimulus threshold measurements of the infraorbital nerve and its applicability as a diagnostic tool in horses with trigeminal-mediated headshaking
Source: BMC Vet Res. 2024 May 16;20:201. doi: 10.1186/s12917-024-04068-x (PMC11097574; doi:10.1186/s12917-024-04068-x)
Supplement: Supplementary file 2 — Supplementary Material 2 [file 12917_2024_4068_MOESM2_ESM.xlsx]

## Sheet: Tabelle2
animal number	breed	sex	age [years]	duration of clinical signs per owner	local anesthesia [localistion positive+/ negative-]	classification	Talbot-Score	structural disease	minimal SNCT [mA]	SNCT right N. infraorbitalis [mA]	SNCT left N. infraorbitalis [mA]	maximal amplitude SNAP right N. infraorbitalis [µV]	maximal amplitude SNAP left N. infraorbitalis [µV]	SNCV right N. infraorbitalis [m/s]	SNCV left N. infraorbitalis [m/s]
1	Hannoveranian	mn	15			i-TMHS	1		5	5	5	44	62	69	63
2	Irish Sporthorse	mn	8	4 months	maxillary nerve-	i-TMHS	2		5	10	5	5	32	85	88
3	Trakehner	mn	5	10 months	maxillary nerve-	i-TMHS	2		5	5	10	25	62
4	Warmblood	mn	17	4 months		i-TMHS	1		5	5		56
5	Westphalian	mn	14	1 month		i-TMHS	2		5	5	20	46	42	60	68
6	Hannoveranian	f	6			i-TMHS	2		7.5	7.5	7.5	54	59
7	Oldenburger	mn	15		maxillary nerve-	i-TMHS	1		7.5	15	7.5	81	60	62	73
8	Oldenburger	f	6			i-TMHS	1		7.5	15	7.5	45	72	84	78
9	Hannoveranian	f	5	2 years	nuchal ligament -	i-TMHS	2		10	10	25	74	38	62	63
10	Hannoveranian	f	13		maxillary nerve-	i-TMHS	3		10	15	10	43	69	54	58
11	Polish Warmblood	mn	12	2 months		i-TMHS	3		10	20	10	48	45
12	Warmblood	f	11	1 year		i-TMHS	0		10	10	20	54	42	81	86
13	Warmblood	mn	8	2 years		i-TMHS	1		10		10
14	Westphalian	mn	6	5 months	maxillary nerve-	i-TMHS	2		10	15	10	72	97	67	73
15	Hannoveranian	f	16	1 months	maxillary nerve-	i-TMHS	3		12.5	12.5	12.5	82	101
16	Fresian	mn	15		nuchal ligament -	i-TMHS	1		15	15	15	16	17
17	German riding pony	mn	8	14 months	maxillary nerve-	i-TMHS	2		15	25	15	70	32	71	79
18	German riding pony	m	5	1 year		i-TMHS	2		15	15	15	62	54	68	68
19	Haflinger	mn	8			i-TMHS	2		15	20	15	50	50	66	70
20	Haflinger	mn	11	2 months		i-TMHS	2		15	20	15	71	109	78	66
21	Hannoveranian	mn	5	1 month	maxillary nerve-	i-TMHS	2		15	15	15	65	31
22	Hannoveranian	f	16		maxillary nerve -	i-TMHS	2		15	15	20	63	41	59	66
23	Hannoveranian	mn	8	3 years		i-TMHS	2		15	20	15	38	60	70	72
24	Hannoveranian	f	8			i-TMHS	0		15	20	15	43	24	72	82
25	Hannoveranian	f	7	1 year		i-TMHS	2		15	20	15	47	22	70	70
26	Oldenburger	mn	7	1 year	maxillary nerve -; nuchal ligament-	i-TMHS	2		15	15	15	54	55	77	77
27	Oldenburger	f	16	1 year		i-TMHS	3		15	20	15	21	49	72	80
28	Oldenburger	mn	4			i-TMHS	1		15	15	15	22	63	77	67
29	Tinker	f	8			i-TMHS	2		15	20	15	58	39	67	65
30	Warmblood	mn	7		maxillary nerve left+	i-TMHS	2		15	15	20	65	10	75	73
31	Warmblood	mn	5			i-TMHS	2		15	20	15	74	85	67	64
32	Westphalian	mn	6	8 months		i-TMHS	2		15	15	15	47	54	65	72
33	Westphalian	f	9	1 year		i-TMHS	2		15	15		32	60	84	72
34	German riding pony	mn	5	1.5 years		i-TMHS	0		20	20	20	32	135	81	92
35	German riding pony	mn	6			i-TMHS	1		20	20	20	18	21	65	72
36	Oldenburger	mn	7	7 months	maxillary nerve-	i-TMHS	1		20	25	20	21	14	89	67
37	Quarter Horse	f	5			i-TMHS	2		20	20	20	32	60	88	91
38	Trakehner	mn	12	3 years		i-TMHS	1		20	20	20	16	6	80	69
39	Warmblood	mn	12	1.5 years		i-TMHS	2		20	20	25	25	36	89	91
40	Westphalian	m	6			i-TMHS	1		20	20	20	57	42	88	82
41	Hannoveranian	mn	5	6 weeks	nuchal ligament -	i-TMHS	3		25	25	25	12	34	65	65
42	Warmblood	f	13	1 year		i-TMHS	1		25	25	25	7	8
43	Westphalian	mn	13	3 years		i-TMHS	1		25	25	25	33	21	86	89
44	Westphalian	mn	11	2 years		i-TMHS (excluded)	1
45	Hannoveranian	mn	4			non-facial HS	2	cervical spondylomyelopathy with cervical arthrosis	15	15	20	53	68	80	64
46	Westphalian	mn	6	5 months	maxillary nerve -; nuchal ligament +	non-facial HS	3	severe insertional desmopathy of the nuchal ligament, dental fissure	15	20	15	67	24	62	76
47	Warmblood	mn	9	1 year	maxillary nerve -; nuchal ligament + back +	non-facial HS	1	Back pain of unknown origin, Cholesteatoma	20	20	20	49	16	75	77
48	Westphalian	m	15	5 years	maxillary nerve +	s-TMHS	1	tooth resorption and hypercementosis	2.5	2.5	2.5	51	26
49	Westphalian	f	8	2 years	mandibular joint +	s-TMHS	3	mandibular condylar cyst	10	10	20	22	45	64	76
50	Hannoveranian	mn	15			s-TMHS	3	Otitis media and bacterial sinusitis media	15	15	20	135	48	54	69
51	Icelandic horse	mn	15	4 weeks		s-TMHS	3	bilateral idiopathic levator nasolabialis myopathy	15	15	15	45	52	100	100
52	Thoroughbred	f	2	1 month		s-TMHS	2	severe compression of the maxillary nerve by a dental root	15	20	15	25	34	71	71
53	Knabstrup	mn	10	5 years		s-TMHS	0	Otitis media, temporohyoid osteoarthropathy with facial apalysis	20	20	20	25	25	74	69
54	Thoroughbred	f	2			healthy	0		15	15	15	40	66	54	58
55	Warmblood	mn	15			healthy	0		15	15	15	34	21	64	67
56						healthy	0		15	15	25	42	6	79	68
57	Hannoveranian	f	22			healthy	0		20	20	20	124	25	69	73
58	Icelandic horse	f	26			healthy	0		20	20		44		73
59	Thoroughbred	mn	3			healthy	0		20	20		49		70
60						healthy	0		20	20	20	14	19	106	79
61	Hannoveranian	m	2			healthy	0		25	25		10		79
